# Supplementary material for: Modified Hyaluronic Acid-Laminin-Hydrogel as Luminal Filler for Clinically Approved Hollow Nerve Guides in a Rat Critical Defect Size Model
Source: Int J Mol Sci. 2021 Jun 18;22(12):6554. doi: 10.3390/ijms22126554 (PMC8235360; doi:10.3390/ijms22126554)
Supplement: Supplementary file 1 [file ijms-22-06554-s001.zip]

Archive with 1 entries (1 files):
- ijms-1249499-supplementary.pdf
